# Supplementary material for: Artificial Intelligence in Decrypting Cytoprotective Activity under Oxidative Stress from Molecular Structure
Source: Int J Mol Sci. 2023 Jul 12;24(14):11349. doi: 10.3390/ijms241411349 (PMC10379162; doi:10.3390/ijms241411349)
Supplement: Supplementary file 1 [file ijms-24-11349-s001.zip]

Archive with 4 entries (4 files):
- Files.pdf
- in vitro Biological assays.pdf
- Synthesis and spectroscopy.pdf
- The_final_regression_predictive_model_decision_tree_scheme.pdf
